# Supplementary material for: Combined Neutrophil-to-Lymphocyte and Platelet-Volume-to-Platelet Ratio (NLR and PVPR Score) Represents a Novel Prognostic Factor in Advanced Gastric Cancer Patients
Source: J Clin Med. 2021 Aug 30;10(17):3902. doi: 10.3390/jcm10173902 (PMC8432226; doi:10.3390/jcm10173902)
Supplement: Supplementary file 1 [file jcm-10-03902-s001.zip]

Archive with 4 entries (4 files):
- Supl1.pdf
- Supl1.tiff
- Supl2.pdf
- Supl2.tiff
